# Supplementary material for: Maternal Diet Associated with Oligosaccharide Abundances in Human Milk from Latina Mothers
Source: Nutrients. 2024 Jun 7;16(12):1795. doi: 10.3390/nu16121795 (PMC11206877; doi:10.3390/nu16121795)
Supplement: Supplementary file 1 [file nutrients-16-01795-s001.zip]

Archive with 1 entries (1 files):
- nutrients-3037087-supplementary.pdf
